# Supplementary material for: NON-INVASIVE BLOOD PRESSURE AND OTHER PHYSIOLOGICAL DATA IN CHEMICALLY IMMOBILIZED BROWN BEARS (URSUS ARCTOS)
Source: Data Brief. 2020 Apr 29;30:105646. doi: 10.1016/j.dib.2020.105646 (PMC7214828; doi:10.1016/j.dib.2020.105646)
Supplement: Supplementary file 2 [file mmc2.xlsx]

## Sheet: Table 3
Supplementary File
Project	Group	Age (years)	Sex	Weight (kg)	Dose (μg/kg or mg/kg)*	Exertion (min)	Induction (min)	Minutes after darting►	5	10	15	20	25	30	35	40	45	50	55	60	65	70	75	80	85	90	95	100	105	110	115	120	125	130	135	140	145	150	155	160	165	170
								SAP(mmHg)																		184.92
								MAP(mmHg)																		143.76
					X 4,58			DAP(mmHg)																		123.18
		6	M	109	K 4,58	228	26	HR (bpm)								57	57	56	57	55	56	58	57	56	58	58
								RR (bpm)								9	10	9	10	10	10	10	11	11	11	11
								SpO2 (%)								87	87	87	87	87	87	87	87	87	88	88
								Tr (°C)												39.3
								SAP(mmHg)							180.76	161.76	161.76	158.76	152.76
								MAP(mmHg)							143.313	135.647	135.647	120.647	113.313
					X 6,41			DAP(mmHg)							124.59	122.59	122.59	101.59	93.59
		1	M	39	K 12,8	231	10	HR (bpm)				95	90	85	83	80	81	78	77	75	74
								RR (bpm)				10	10	12	11	16	16	18	18	18	18
								SpO2 (%)				75	86				86			93
								Tr (°C)					38.6						38.6
C		**	**	**	**	**	**	SAP(mmHg)							162.4	173.4	173.4		173.4
R								MAP(mmHg)							130.267	139.267	139.267		145.933
O					X 3,96			DAP(mmHg)							114.2	122.2	122.2		132.2
A	/	8	M	189	K 6,34	61	14	HR (bpm)									70	66	64	66	60	64
T								RR (bpm)									11	15	11	11	11	11
I								SpO2 (%)									82
A								Tr (°C)											38.5
		**	**	**	**	**	**	SAP(mmHg)													243.4	253.4	268.4	233.4	243.4	218.4
								MAP(mmHg)													189.267	192.6	184.267	172.6	169.933	156.933
					X 2,8			DAP(mmHg)													162.2	162.2	142.2	142.2	133.2	126.2
		8	M	176	K 8,52	194	15	HR (bpm)								53	45		53	48	41	43	40	44
								RR (bpm)								10	13	13	13	12	12	12	11	12
								SpO2 (%)								93	90	86	93	92	96	99	96	97
								Tr (°C)													37.7
								SAP(mmHg)	excluded
								MAP(mmHg)	excluded
					X 4,95			DAP(mmHg)	excluded
		9	F	101	K 8,91	199	18	HR (bpm)						76				63	60	61	64	56	64			74
								RR (bpm)							4					5	6		5	5	6
								SpO2 (%)						96				79	78	74		79	76		83	72
								Tr (°C)											39.2							38.2
								SAP(mmHg)	excluded
								MAP(mmHg)	excluded
					M 94,85			DAP(mmHg)	excluded
		1	F	18	TZ 4,63	6	4	HR (bpm)				80	82	84	85	86	88
								RR (bpm)			20	16	16	16	16	16	18
								SpO2 (%)				84	74	74	75	74	71
								Tr (°C)			39.2						39.1
								SAP(mmHg)																184.04	177.04	176.04	179.04		179.04	181.04
								MAP(mmHg)																154.053	158.387	154.72	163.053		159.053	153.053
					M 75,45			DAP(mmHg)																139.06	149.06	144.06	155.06		149.06	139.06
		1	F	22	TZ 3,79	5	2	HR (bpm)															92	98	94	95	90	89	81	80	82
								RR (bpm)															15	15	17	16	14	14	14	14	14
								SpO2 (%)															89	87	88	90	90	92	97	95	87
								Tr (°C)									39.6		39.2	38.4			38.6			38.4				37.4
								SAP(mmHg)																					202.52	202.52	202.52	194.52	190.52	184.52	179.52
								MAP(mmHg)																					172.893	172.893	172.227	166.227	153.56	152.227	148.56
					M 69,16			DAP(mmHg)																					158.08	158.08	157.08	152.08	135.08	136.08	133.08
		1	F	24	TZ 3,47	5	2	HR (bpm)																					60	49	57	56	54	52	53
								RR (bpm)																					16	15	14	16	15	16	18
	(A)							SpO2 (%)																					85	91	89	90	86	84	78
								Tr (°C)														39.2					38.5		38.1		37.9	37.9
	Y							SAP(mmHg)																									157.52		212.52		185.52	175.52	167.52	170.52
	E							MAP(mmHg)																									137.893		182.227		162.56	152.56	146.56	145.56
	A				M 79,04			DAP(mmHg)																									128.08		167.08		151.08	141.08	136.08	133.08
	R	1	M	21	TZ 4,06	8	3	HR (bpm)																										96	103	102	101	100	100	97	95
	L							RR (bpm)																										33	31	32	34	32	32	33	32
	I							SpO2 (%)																										92	91	92	95	94	94	93	95
	N							Tr (°C)																						39.9				39.1					38.1	38
	G							SAP(mmHg)						184.04	181.04	189.04	189.04	174.04	169.04	156.04	155.04
	S							MAP(mmHg)						160.72	162.387	171.053	169.053	159.387	152.387	140.053	139.72
					M 94,85			DAP(mmHg)						149.06	153.06	162.06	159.06	152.06	144.06	132.06	132.06
		1	F	18	TZ 4,63	4	4	HR (bpm)			120	100		88	84	83	78	76	73	69	68	65
								RR (bpm)			10			6	6	6	5	5	5	6	6	5
								SpO2 (%)				90			98	100	92	84	94	95	88	80
								Tr (°C)			39.8			38.7			38			37.2		36.8
								SAP(mmHg)					200.76	199.76	196.76	197.76	202.76	203.76	210.76		218.76
								MAP(mmHg)					171.313	170.313	165.313	165.647	170.647	172.98	181.98		185.98
					M 87,36			DAP(mmHg)					156.59	155.59	149.59	149.59	154.59	157.59	167.59		169.59
		1	F	19	TZ 4,38	5	2	HR (bpm)		107		92	95	80	77	75	70	71	72	69	68
								RR (bpm)		12		10	10	10	10	8	8	10	10	8
								SpO2 (%)												98	88
								Tr (°C)		39.2		38.4			38	37.7				36.7
								SAP(mmHg)							233.28	204.28	198.28	203.28	207.28	207.28	200.28
								MAP(mmHg)							202.14	175.14	173.14	181.473	181.473	181.473	165.14
					M 92,22			DAP(mmHg)							186.57	160.57	160.57	170.57	168.57	168.57	147.57
		1	F	18	TZ 4,63	7	2	HR (bpm)		120					129		123		120	117	121
								RR (bpm)			50	66		52				40
								SpO2 (%)							100	100
								Tr (°C)		41.3	41.5	41.3	41.3	41.3		39.9		39.8	39.5							39.5
								SAP(mmHg)										157.2	157.2	187.2	217.2	217.2	212.2	212.2	212.2
								MAP(mmHg)										139.683	128.833	148.833	183.5	188.167	181.167	181.167	180.5
					M 56,41			DAP(mmHg)										104.65	114.65	129.65	166.65	173.65	165.65	165.65	164.65
		4	F	59	TZ 2,84	14	2	HR (bpm)							56	55	59	60	58	59	60	60	53
								RR (bpm)							8	9	7	8	7	8	9	8		17
								SpO2 (%)							88	88	88	88	88	88	88	88	88	88
S								Tr (°C)						39						38.6
C								SAP(mmHg)									207.96	213.96	237.96	237.96	239.96	228.96	217.96	227.96
A								MAP(mmHg)									179.413	175.413	188.08	191.413	192.08	187.08	182.747	188.08
N					M 89,28			DAP(mmHg)									165.14	156.14	163.14	168.14	168.14	166.14	165.14	168.14
D		3	F	56	TZ 4,50	6	4	HR (bpm)							64	59	58	60	60	59	60	55	55	61
I								RR (bpm)								8	8	9	10	10	12	11	10	13
N								SpO2 (%)								92	94	92	92	91	90	97	97
A								Tr (°C)							39.7							38.8
V								SAP(mmHg)								220.96	212.96	210.96	207.96	210.96	217.96	217.96	217.96
I								MAP(mmHg)								187.08	181.08	180.413	176.08	175.08	176.08	172.747	172.747
A					M 60,24			DAP(mmHg)								170.14	165.14	165.14	160.14	157.14	155.14	150.14	150.14
		6	F	83	TZ 3,01	6	5	HR (bpm)								50	50	50	51	47	47	42	48
								RR (bpm)							6	5	5	5	5	7	7	7	5
								SpO2 (%)										92	97	96	94	91	95
								Tr (°C)							40.3								39.4
								SAP(mmHg)							214.48	209.48		199.48	199.48	199.48	194.48
								MAP(mmHg)							178.907	172.573		157.24	153.907	150.573	145.573
					M 81,96			DAP(mmHg)							161.12	154.12		136.12	131.12	126.12	121.12
		5	F	61	TZ 4,12	7	4	HR (bpm)				50	50	55	43	48	35	36	40	36	33	35
								RR (bpm)					8	6	6	8	7	7	7	7	8	8
								SpO2 (%)					95	95	96	93	90	94	89	88	88	88
								Tr (°C)					39.1			38.8								38
								SAP(mmHg)											224.44	216.44	215.44	214.44			203.44			204.44	202.44	206.44	191.44
								MAP(mmHg)											160.253	165.587	157.253	154.253			157.92			148.92	150.253	151.587	139.92
					M 58,13			DAP(mmHg)											128.16	140.16	128.16	124.16			135.16			121.16	124.16	124.16	114.16
		12	F	86	TZ 2,91	11	3	HR (bpm)						68	68	55	53	53	49	50	51	52	55	55	54	52	50	52	56	53	44
	(B)							RR (bpm)						28	28	30		25	17	17	15	11	11	12	13	12	11	11	12	8	11
								SpO2 (%)								92		88	88	87	88	88	87	87	87	87	88	85	82	92	82
	S							Tr (°C)						40.4		41.3				40.2		40					39.4				38.1
	U							SAP(mmHg)					298.44		291.44	286.44			260.44																	191.44
	B							MAP(mmHg)					207.587		206.587	202.92			186.253																	169.92
	A				M 55,55			DAP(mmHg)					162.16		164.16	161.16			149.16																	159.16
	D	24	F	90	TZ 2,78	5	4	HR (bpm)			60	55	52	51	47	50	48	48	47
	U							RR (bpm)			5	6	7	7	6	7	7	7	7
	L							SpO2 (%)			90	88	88	90	88	85	87	86	88
	T							Tr (°C)			38.4				38.9									39.1
	S							SAP(mmHg)									267.96	272.96		262.96	265.96	270.96	272.96	270.96	257.96
	/							MAP(mmHg)									172.747	171.08		169.747	172.08	180.413	174.413	176.413	166.08
	A				M 51,54			DAP(mmHg)									125.14	120.14		123.14	125.14	135.14	125.14	129.14	120.14
	D	8	F	97	TZ 2,58	12	3	HR (bpm)					77				64	60	62	58	54	52	48	49	49
	U							RR (bpm)									26	28	26	20	20	18	16	14	18
	L							SpO2 (%)									84	84	84	84	78		90	92	89
	T							Tr (°C)					39.9	40.7			40.4				39.1				39				38.4
	S							SAP(mmHg)									319.48		309.48	289.48	288.48	279.48	287.48			269.48		299.48	299.48
								MAP(mmHg)									240.573		225.907	220.573	218.907	213.24	213.24			207.24		223.907	223.907
					M 140,84			DAP(mmHg)									201.12		184.12	186.12	184.12	180.12	176.12			176.12		186.12	186.12
		17	F	71	TZ 7,00	27	13	HR (bpm)							26	33	41	36	36	34	38	43	45				34
								RR (bpm)							5	5	7	7	7	7	8	8	8
								SpO2 (%)							94	95	91	91	91	91	91	91
								Tr (°C)							38.9							37.7					37.3
								SAP(mmHg)									196.16	176.16	181.16	174.16	161.16	154.16	156.16	154.16
								MAP(mmHg)									127.18	120.513	122.18	119.847	115.513	116.513	122.513	123.18
					M 81,30			DAP(mmHg)									92.69	92.69	92.69	92.69	92.69	97.69	105.69	107.69
		16	F	123	TZ 4,06	8	5	HR (bpm)						75	74	71	71	64	68	68	68
								RR (bpm)						5	5	4	4	5	5	5	5	6	6
								SpO2 (%)						85	85	89	87	88	88	88	88
								Tr (°C)						39.1									38.2
								SAP(mmHg)											217.4		217.4	225.4			217.4	216.4
								MAP(mmHg)											169.933		161.933	164.6			159.933	158.933
					M 130,31			DAP(mmHg)											146.2		134.2	134.2			131.2	130.2
		6	M	154	TZ 6,50	52	39	HR (bpm)						48			50	50	52	52	51	50
								RR (bpm)						12			21	18	18	16	12
								SpO2 (%)									94	92	92	92	92	92
								Tr (°C)														37.9
								SAP(mmHg)										295.12	295.12	305.12		300.12	295.12	305.12	290.12	295.12	295.12		295.12	285.12
								MAP(mmHg)										208.193	204.86	231.527		222.527	220.193	214.86	223.193	220.193	211.527		208.193	198.193
					M 62,24			DAP(mmHg)										164.73	159.73	194.73		183.73	182.73	169.73	189.73	182.73	169.73		164.73	154.73
		8	M	241	TZ 3,11	32	15	HR (bpm)									64	53	55	60	54	56	60	56	56	58	55	52	57	56
								RR (bpm)									7	7	6	8	6	6	6	10	8	7	7	8	8	8
								SpO2 (%)									87	85	84	86	86	86	87	87	85	82	89	88	88	85
								Tr (°C)									39.6			40.1			39.8				40.1			39.5
								SAP(mmHg)							280.92	269.92	266.92	254.92	246.92	234.92	229.92	226.92	228.92	202.92
								MAP(mmHg)							183.093	177.427	177.76	173.76	167.093	159.093	156.093	156.427	148.427	133.093
					M 57,73			DAP(mmHg)							134.18	131.18	133.18	133.18	127.18	121.18	119.18	121.18	108.18	98.18
		8	F	87	TZ 2,87	6	5	HR (bpm)					68	60	61	62	58	54	58	60	61	52	54	52	48
								RR (bpm)					8	10	10	10	10	10	10	8	8	10	10	8	8
								SpO2 (%)						98	92	92	94	93	92	99	100	97	100	97	99
								Tr (°C)					39.3						38.2						38.4
								SAP(mmHg)						231.96				221.96	222.96	222.96		221.96	201.96	203.96
								MAP(mmHg)						170.08				154.747	163.747	165.747		153.413	145.413	146.747
					M 60,24			DAP(mmHg)						139.14				121.14	134.14	137.14		119.14	117.14	118.14
		12	F	83	TZ 3,01	4	3	HR (bpm)				52									44	49	52	51
								RR (bpm)				20											14
								SpO2 (%)				88
								Tr (°C)			40.1			40.4							40.1			39.7	39.5
